# Supplementary material for: On the origin of the P-element invasion in Drosophila simulans
Source: Mob DNA. 2025 Feb 26;16:7. doi: 10.1186/s13100-025-00345-0 (PMC11863927; doi:10.1186/s13100-025-00345-0)
Supplement: Supplementary file 1 — Supplementary Material 1. [file 13100_2025_345_MOESM1_ESM.zip]

Archive with 5 entries (5 files):
- SData_1_Dmel_diagnosticl.txt
- SData_2_Dsim_diagnostic.txt
- SData_3_Dmel_samples.txt
- SData_4_Dsim_samples.txt
- supplement.pdf
