# Supplementary material for: On the origin of the P-element invasion in Drosophila simulans
Source: Mob DNA. 2025 Feb 26;16:7. doi: 10.1186/s13100-025-00345-0 (PMC11863927; doi:10.1186/s13100-025-00345-0)
Supplement: Supplementary file 1 — Supplementary Material 1. [file 13100_2025_345_MOESM1_ESM.zip › SData_1_Dmel_diagnosticl.txt]

gene	position	Dmel-variant	Dsim-variant
Dmel_rhi	1252	A	T
Dmel_rhi	1560	G	C
Dmel_rhi	1986	C	A
Dmel_rhi	1999	T	A
Dmel_rhi	2249	T	A
Dmel_rhi	2388	T	C
Dmel_rhi	2456	A	G
Dmel_rhi	2460	A	C
Dmel_rhi	2484	G	T
Dmel_rhi	2515	G	A
Dmel_rhi	2558	T	C
Dmel_rhi	2560	C	T
Dmel_rhi	2746	G	T
Dmel_rhi	3482	A	G
Dmel_rhi	3509	T	C
Dmel_rhi	3897	T	C
Dmel_rhi	3978	A	G
Dmel_rhi	4031	A	G
Dmel_rhi	4129	G	C
Dmel_rhi	4131	C	T
Dmel_rhi	4231	A	G
Dmel_rhi	4239	C	A
Dmel_rhi	4391	T	A
Dmel_rhi	4509	T	C
Dmel_rhi	4510	T	G
Dmel_rhi	4550	T	G
Dmel_rhi	4595	C	T
Dmel_rhi	4599	A	T
Dmel_rhi	4603	C	A
Dmel_rhi	4667	T	C
Dmel_rhi	4732	T	C
Dmel_rhi	4742	T	C
Dmel_rhi	4760	T	G
Dmel_rhi	4987	A	G
Dmel_rhi	4989	A	T
Dmel_rhi	5186	A	T
Dmel_rhi	5193	C	T
Dmel_rhi	5380	G	A
Dmel_rhi	5487	G	A
Dmel_rhi	5496	A	G
Dmel_rhi	5760	C	A
Dmel_rhi	5788	G	A
Dmel_rhi	5807	T	C
Dmel_rhi	5811	A	G
Dmel_rhi	5822	T	G
Dmel_rhi	5839	C	T
Dmel_rhi	5850	G	A
Dmel_rhi	6161	T	C
Dmel_rhi	6191	G	A
Dmel_rhi	6196	A	T
Dmel_rhi	6476	C	T
Dmel_rhi	6490	G	A
Dmel_rhi	6492	A	G
Dmel_rhi	6493	T	C
Dmel_rhi	6678	C	T
Dmel_rhi	6685	A	T
Dmel_rhi	6688	A	G
Dmel_rhi	6713	A	G
Dmel_rhi	6731	A	G
Dmel_rhi	6740	C	A
Dmel_rhi	6936	A	C
Dmel_rhi	6969	C	T
Dmel_rhi	6974	G	T
Dmel_rhi	6993	T	A
Dmel_rhi	6999	C	G
Dmel_rhi	7001	C	A
Dmel_rhi	7059	C	T
Dmel_rhi	7060	A	C
Dmel_rhi	7071	T	C
Dmel_rhi	7357	A	T
Dmel_rhi	7368	T	C
Dmel_rhi	7369	T	A
Dmel_rhi	7414	G	C
Dmel_rhi	7420	G	A
Dmel_rhi	7540	T	C
Dmel_rhi	7570	A	G
Dmel_rhi	7576	C	T
Dmel_rhi	7846	G	A
Dmel_rhi	8048	A	T
Dmel_rhi	8052	G	T
Dmel_rhi	8056	A	G
Dmel_rhi	8092	A	C
Dmel_rhi	8257	G	A
Dmel_rhi	8520	G	A
Dmel_rhi	8978	T	C
Dmel_rpl32	129	A	G
Dmel_rpl32	178	T	C
Dmel_rpl32	196	A	G
Dmel_rpl32	240	T	C
Dmel_rpl32	256	T	C
Dmel_rpl32	284	C	A
Dmel_rpl32	352	G	A
Dmel_rpl32	370	G	C
Dmel_rpl32	515	C	T
Dmel_rpl32	517	A	G
Dmel_rpl32	571	C	T
Dmel_rpl32	680	A	G
Dmel_rpl32	780	A	T
Dmel_rpl32	808	G	A
Dmel_rpl32	810	C	A
Dmel_rpl32	812	A	G
Dmel_rpl32	825	T	C
Dmel_rpl32	841	T	A
Dmel_rpl32	856	G	A
Dmel_rpl32	889	C	T
Dmel_rpl32	1444	C	T
Dmel_rpl32	1510	C	A
Dmel_rpl32	1513	A	G
Dmel_rpl32	1551	A	G
Dmel_rpl32	1586	T	A
Dmel_rpl32	1681	A	T
Dmel_rpl32	1692	C	T
Dmel_rpl32	1707	A	C
Dmel_rpl32	1709	T	C
Dmel_rpl32	2413	T	G
Dmel_rpl32	2449	T	A
Dmel_rpl32	2597	C	T
Dmel_rpl32	2640	T	G
Dmel_rpl32	2656	T	G
Dmel_rpl32	2693	T	A
Dmel_rpl32	2707	T	A
Dmel_rpl32	2767	A	G
Dmel_rpl32	2818	T	C
Dmel_rpl32	2834	G	A
Dmel_rpl32	2851	C	G
Dmel_rpl32	3474	C	T
Dmel_rpl32	3482	A	G
Dmel_rpl32	3507	C	T
Dmel_rpl32	3546	T	A
Dmel_rpl32	3548	A	C
Dmel_rpl32	3614	T	A
Dmel_rpl32	3616	G	T
Dmel_rpl32	3627	G	A
Dmel_rpl32	3784	T	G
Dmel_rpl32	3788	A	G
Dmel_rpl32	3882	A	G
Dmel_rpl32	3915	T	C
Dmel_rpl32	3928	T	C
Dmel_rpl32	3932	G	A
Dmel_rpl32	3939	A	C
Dmel_rpl32	3944	G	T
Dmel_rpl32	3949	C	T
Dmel_rpl32	4017	T	C
Dmel_rpl32	4209	A	C
Dmel_rpl32	4257	C	A
Dmel_rpl32	4297	C	A
Dmel_rpl32	4311	G	T
Dmel_rpl32	4383	C	T
Dmel_rpl32	4488	T	A
Dmel_rpl32	4635	G	A
Dmel_rpl32	4804	T	A
Dmel_tj	174	T	A
Dmel_tj	175	A	C
Dmel_tj	196	A	C
Dmel_tj	322	T	A
Dmel_tj	405	A	C
Dmel_tj	673	C	T
Dmel_tj	862	T	C
Dmel_tj	1575	T	C
Dmel_tj	1779	A	G
Dmel_tj	1792	C	G
Dmel_tj	1796	C	G
Dmel_tj	1961	T	A
Dmel_tj	1965	C	G
Dmel_tj	2049	A	C
Dmel_tj	2218	G	T
Dmel_tj	2222	T	G
Dmel_tj	2247	G	C
Dmel_tj	2272	A	G
Dmel_tj	2274	C	T
Dmel_tj	2390	A	C
Dmel_tj	2398	A	G
Dmel_tj	2537	T	C
Dmel_tj	2569	G	C
Dmel_tj	2579	A	G
Dmel_tj	2615	T	C
Dmel_tj	2648	A	G
Dmel_tj	2804	T	C
Dmel_tj	3032	C	A
Dmel_tj	3092	A	G
Dmel_tj	3416	C	T
Dmel_tj	3578	G	A
Dmel_tj	3581	G	C
Dmel_tj	3656	T	C
Dmel_tj	3737	T	A
Dmel_tj	3773	G	A
Dmel_tj	3860	G	T
Dmel_tj	3911	C	T
Dmel_tj	4096	C	A
Dmel_tj	4319	C	T
Dmel_tj	4348	A	C
Dmel_tj	4380	G	A
Dmel_tj	4418	T	C
Dmel_tj	4614	A	G
Dmel_tj	4911	A	C
Dmel_tj	5787	G	A
Dmel_tj	5965	A	C
Dmel_tj	5975	A	G
Dmel_tj	6187	T	A
Dmel_tj	6189	T	C
Dmel_tj	6280	T	G
Dmel_tj	6286	T	C
Dmel_tj	6407	A	C
Dmel_tj	6542	T	G
Dmel_tj	6578	T	G
Dmel_tj	6583	T	A
Dmel_tj	7003	T	C
Dmel_tj	7023	A	G
Dmel_tj	7120	T	A
Dmel_tj	7121	T	C
Dmel_tj	7124	G	C
Dmel_tj	7139	C	A
