# Supplementary material for: On the origin of the P-element invasion in Drosophila simulans
Source: Mob DNA. 2025 Feb 26;16:7. doi: 10.1186/s13100-025-00345-0 (PMC11863927; doi:10.1186/s13100-025-00345-0)
Supplement: Supplementary file 1 — Supplementary Material 1. [file 13100_2025_345_MOESM1_ESM.zip › SData_2_Dsim_diagnostic.txt]

gene	position	Dsim-variant	Dmel-variant
Dsim_rhi	51	T	G
Dsim_rhi	53	C	G
Dsim_rhi	58	T	G
Dsim_rhi	59	T	A
Dsim_rhi	78	A	C
Dsim_rhi	83	A	G
Dsim_rhi	116	G	T
Dsim_rhi	153	C	T
Dsim_rhi	154	A	T
Dsim_rhi	161	G	A
Dsim_rhi	164	C	G
Dsim_rhi	573	A	G
Dsim_rhi	845	A	G
Dsim_rhi	848	T	C
Dsim_rhi	854	C	T
Dsim_rhi	892	A	T
Dsim_rhi	897	T	C
Dsim_rhi	927	G	A
Dsim_rhi	973	A	G
Dsim_rhi	986	G	T
Dsim_rhi	1117	A	G
Dsim_rhi	1130	A	G
Dsim_rhi	1136	T	C
Dsim_rhi	1137	A	G
Dsim_rhi	1158	A	G
Dsim_rhi	1194	G	A
Dsim_rhi	1304	T	C
Dsim_rhi	1315	A	G
Dsim_rhi	1332	C	A
Dsim_rhi	1343	C	T
Dsim_rhi	1347	G	A
Dsim_rhi	1366	T	C
Dsim_rhi	1394	T	G
Dsim_rhi	1402	C	T
Dsim_rhi	1813	C	G
Dsim_rhi	1826	C	T
Dsim_rhi	1835	T	C
Dsim_rhi	1942	T	C
Dsim_rhi	2125	T	C
Dsim_rhi	2129	A	G
Dsim_rhi	2136	A	T
Dsim_rhi	2560	C	A
Dsim_rhi	2578	G	A
Dsim_rhi	2588	G	A
Dsim_rhi	2653	G	A
Dsim_rhi	2717	T	G
Dsim_rhi	2721	A	T
Dsim_rhi	2725	A	G
Dsim_rhi	2770	C	A
Dsim_rhi	2810	C	A
Dsim_rhi	2811	G	A
Dsim_rhi	2921	C	T
Dsim_rhi	3081	T	G
Dsim_rhi	3093	A	T
Dsim_rhi	3199	G	C
Dsim_rhi	3297	C	T
Dsim_rhi	3350	C	T
Dsim_rhi	3431	G	A
Dsim_rhi	3507	G	A
Dsim_rhi	3508	A	T
Dsim_rhi	3634	C	A
Dsim_rhi	3818	G	A
Dsim_rhi	3845	C	T
Dsim_rhi	4348	C	T
Dsim_rhi	4425	C	T
Dsim_rhi	4570	A	C
Dsim_rhi	4706	C	T
Dsim_rhi	4723	C	A
Dsim_rhi	4753	A	G
Dsim_rhi	4755	G	A
Dsim_rhi	4798	T	C
Dsim_rhi	4829	A	C
Dsim_rhi	4836	T	A
Dsim_rhi	4857	C	T
Dsim_rhi	4925	G	A
Dsim_rpl32	141	C	G
Dsim_rpl32	158	T	C
Dsim_rpl32	174	G	A
Dsim_rpl32	225	C	T
Dsim_rpl32	285	T	A
Dsim_rpl32	299	T	A
Dsim_rpl32	336	C	A
Dsim_rpl32	352	C	A
Dsim_rpl32	395	A	G
Dsim_rpl32	543	T	A
Dsim_rpl32	561	A	T
Dsim_rpl32	562	G	A
Dsim_rpl32	576	C	A
Dsim_tj	86	G	T
Dsim_tj	101	C	A
Dsim_tj	270	T	G
Dsim_tj	274	G	T
Dsim_tj	299	C	G
Dsim_tj	324	G	A
Dsim_tj	326	T	C
Dsim_tj	341	A	C
Dsim_tj	384	A	T
Dsim_tj	406	T	C
Dsim_tj	445	C	A
Dsim_tj	453	G	A
Dsim_tj	592	C	T
Dsim_tj	624	C	G
Dsim_tj	634	G	A
Dsim_tj	670	C	T
Dsim_tj	703	G	A
Dsim_tj	859	C	T
Dsim_tj	1087	A	C
Dsim_tj	1471	T	C
Dsim_tj	1697	A	G
Dsim_tj	1700	C	G
Dsim_tj	1775	C	T
Dsim_tj	1856	A	T
Dsim_tj	1892	A	G
Dsim_tj	1979	T	G
Dsim_tj	2030	T	C
Dsim_tj	2430	T	C
Dsim_tj	2459	C	A
Dsim_tj	2491	A	G
Dsim_tj	2529	C	T
Dsim_tj	2709	A	G
Dsim_tj	2754	T	A
Dsim_tj	2763	C	G
Dsim_tj	2769	G	A
Dsim_tj	2781	C	T
Dsim_tj	2783	T	C
Dsim_tj	3058	C	A
Dsim_tj	3192	T	C
Dsim_tj	3261	C	T
Dsim_tj	3389	A	C
Dsim_tj	3437	G	C
