# Supplementary material for: On the origin of the P-element invasion in Drosophila simulans
Source: Mob DNA. 2025 Feb 26;16:7. doi: 10.1186/s13100-025-00345-0 (PMC11863927; doi:10.1186/s13100-025-00345-0)
Supplement: Supplementary file 1 — Supplementary Material 1. [file 13100_2025_345_MOESM1_ESM.zip › SData_3_Dmel_samples.txt]

sample_id	strain	publication	study	study_id	year	location
SRR097730	GA187_1-HE	https://doi.org/10.1371/journal.pgen.1003080	PRJNA30085	Pool2012	2002	Gabon
SRR098323	UG17-3_1	https://doi.org/10.1371/journal.pgen.1003080	PRJNA30085	Pool2012	2005	Uganda
SRR098324	UG40-3_1	https://doi.org/10.1371/journal.pgen.1003080	PRJNA30085	Pool2012	2005	Uganda
SRR098915	CO8b-3_1	https://doi.org/10.1371/journal.pgen.1003080	PRJNA30085	Pool2012	2004	Cameroon
SRR098916	CO10b-3_1	https://doi.org/10.1371/journal.pgen.1003080	PRJNA30085	Pool2012	2004	Cameroon
SRR105048	CO16-3_2	https://doi.org/10.1371/journal.pgen.1003080	PRJNA30085	Pool2012	2004	Cameroon
SRR11460801	Pi2	https://doi.org/10.1093/molbev/msaa308	PRJNA634847	Schwarz2020	1975	NA
SRR11846560	Harwich	https://doi.org/10.1093/molbev/msaa308	PRJNA634847	Schwarz2020	1967	Harwich, MA, USA
SRR13257684	RI75-1	https://doi.org/10.1093/molbev/msab368	PRJNA685394	Lange2021	1975	Providence, USA
SRR14293140	RI75-10	https://doi.org/10.1093/molbev/msab368	PRJNA685394	Lange2021	1975	Providence, USA
SRR14293191	RI75-2	https://doi.org/10.1093/molbev/msab368	PRJNA685394	Lange2021	1975	Providence, USA
SRR14293233	RI75-4	https://doi.org/10.1093/molbev/msab368	PRJNA685394	Lange2021	1975	Providence, USA
SRR14293574	RI75-5	https://doi.org/10.1093/molbev/msab368	PRJNA685394	Lange2021	1975	Providence, USA
SRR14293576	RI75-6	https://doi.org/10.1093/molbev/msab368	PRJNA685394	Lange2021	1975	Providence, USA
SRR14294393	RI75-7	https://doi.org/10.1093/molbev/msab368	PRJNA685394	Lange2021	1975	Providence, USA
SRR14294796	RI75-11	https://doi.org/10.1093/molbev/msab368	PRJNA685394	Lange2021	1975	Providence, USA
SRR14294899	RI75-12	https://doi.org/10.1093/molbev/msab368	PRJNA685394	Lange2021	1975	Providence, USA
SRR14294940	RI75-13	https://doi.org/10.1093/molbev/msab368	PRJNA685394	Lange2021	1975	Providence, USA
SRR14294944	RI77-50	https://doi.org/10.1093/molbev/msab368	PRJNA685394	Lange2021	1977	Providence, USA
SRR14296430	RI77-51	https://doi.org/10.1093/molbev/msab368	PRJNA685394	Lange2021	1977	Providence, USA
SRR14296646	RI77-52	https://doi.org/10.1093/molbev/msab368	PRJNA685394	Lange2021	1977	Providence, USA
SRR14296993	RI77-53	https://doi.org/10.1093/molbev/msab368	PRJNA685394	Lange2021	1977	Providence, USA
SRR14297433	RI77-61	https://doi.org/10.1093/molbev/msab368	PRJNA685394	Lange2021	1977	Providence, USA
SRR14297434	RI78-12	https://doi.org/10.1093/molbev/msab368	PRJNA685394	Lange2021	1978	Providence, USA
SRR14297441	RI78-1A	https://doi.org/10.1093/molbev/msab368	PRJNA685394	Lange2021	1978	Providence, USA
SRR14297455	RI77-55	https://doi.org/10.1093/molbev/msab368	PRJNA685394	Lange2021	1977	Providence, USA
SRR14297456	RI79-7	https://doi.org/10.1093/molbev/msab368	PRJNA685394	Lange2021	1979	Providence, USA
SRR14297770	RI78-6	https://doi.org/10.1093/molbev/msab368	PRJNA685394	Lange2021	1978	Providence, USA
SRR14297771	RI77-58	https://doi.org/10.1093/molbev/msab368	PRJNA685394	Lange2021	1977	Providence, USA
SRR14297794	RI78-13	https://doi.org/10.1093/molbev/msab368	PRJNA685394	Lange2021	1978	Providence, USA
SRR14297795	RI77-56	https://doi.org/10.1093/molbev/msab368	PRJNA685394	Lange2021	1977	Providence, USA
SRR14297796	RI78-11	https://doi.org/10.1093/molbev/msab368	PRJNA685394	Lange2021	1978	Providence, USA
SRR14297813	RI78-8	https://doi.org/10.1093/molbev/msab368	PRJNA685394	Lange2021	1978	Providence, USA
SRR14297954	RI78-14	https://doi.org/10.1093/molbev/msab368	PRJNA685394	Lange2021	1978	Providence, USA
SRR14298002	RI78-5	https://doi.org/10.1093/molbev/msab368	PRJNA685394	Lange2021	1978	Providence, USA
SRR14298028	RI78-1B	https://doi.org/10.1093/molbev/msab368	PRJNA685394	Lange2021	1978	Providence, USA
SRR14298055	RI78-7	https://doi.org/10.1093/molbev/msab368	PRJNA685394	Lange2021	1978	Providence, USA
SRR14298064	RI77-54	https://doi.org/10.1093/molbev/msab368	PRJNA685394	Lange2021	1977	Providence, USA
SRR14298091	RI78-9	https://doi.org/10.1093/molbev/msab368	PRJNA685394	Lange2021	1978	Providence, USA
SRR14298093	RI79-3	https://doi.org/10.1093/molbev/msab368	PRJNA685394	Lange2021	1979	Providence, USA
SRR14298094	RI77-60	https://doi.org/10.1093/molbev/msab368	PRJNA685394	Lange2021	1977	Providence, USA
SRR14298105	RI79-1	https://doi.org/10.1093/molbev/msab368	PRJNA685394	Lange2021	1979	Providence, USA
SRR14306821	RI80-2	https://doi.org/10.1093/molbev/msab368	PRJNA685394	Lange2021	1980	Providence, USA
SRR14306822	RI79-20	https://doi.org/10.1093/molbev/msab368	PRJNA685394	Lange2021	1979	Providence, USA
SRR14306823	RI79-10	https://doi.org/10.1093/molbev/msab368	PRJNA685394	Lange2021	1979	Providence, USA
SRR14306824	RI79-9	https://doi.org/10.1093/molbev/msab368	PRJNA685394	Lange2021	1979	Providence, USA
SRR14306825	RI79-19	https://doi.org/10.1093/molbev/msab368	PRJNA685394	Lange2021	1979	Providence, USA
SRR14306826	RI79-17	https://doi.org/10.1093/molbev/msab368	PRJNA685394	Lange2021	1979	Providence, USA
SRR14306827	RI79-16	https://doi.org/10.1093/molbev/msab368	PRJNA685394	Lange2021	1979	Providence, USA
SRR14306828	RI79-15	https://doi.org/10.1093/molbev/msab368	PRJNA685394	Lange2021	1979	Providence, USA
SRR14306829	RI79-14	https://doi.org/10.1093/molbev/msab368	PRJNA685394	Lange2021	1979	Providence, USA
SRR14306830	RI79-13	https://doi.org/10.1093/molbev/msab368	PRJNA685394	Lange2021	1979	Providence, USA
SRR14306831	RI79-12	https://doi.org/10.1093/molbev/msab368	PRJNA685394	Lange2021	1979	Providence, USA
SRR14306832	RI83-9	https://doi.org/10.1093/molbev/msab368	PRJNA685394	Lange2021	1983	Providence, USA
SRR14306833	RI83-8	https://doi.org/10.1093/molbev/msab368	PRJNA685394	Lange2021	1983	Providence, USA
SRR14306834	RI83-7	https://doi.org/10.1093/molbev/msab368	PRJNA685394	Lange2021	1983	Providence, USA
SRR14306835	RI83-6	https://doi.org/10.1093/molbev/msab368	PRJNA685394	Lange2021	1983	Providence, USA
SRR14306836	RI83-5	https://doi.org/10.1093/molbev/msab368	PRJNA685394	Lange2021	1983	Providence, USA
SRR14306837	RI83-4	https://doi.org/10.1093/molbev/msab368	PRJNA685394	Lange2021	1983	Providence, USA
SRR14306838	RI83-3	https://doi.org/10.1093/molbev/msab368	PRJNA685394	Lange2021	1983	Providence, USA
SRR14306839	RI83-2	https://doi.org/10.1093/molbev/msab368	PRJNA685394	Lange2021	1983	Providence, USA
SRR14306840	RI83-1	https://doi.org/10.1093/molbev/msab368	PRJNA685394	Lange2021	1983	Providence, USA
SRR14306841	RI80-15	https://doi.org/10.1093/molbev/msab368	PRJNA685394	Lange2021	1980	Providence, USA
SRR14306842	RI79-11	https://doi.org/10.1093/molbev/msab368	PRJNA685394	Lange2021	1979	Providence, USA
SRR14306843	RI80-13	https://doi.org/10.1093/molbev/msab368	PRJNA685394	Lange2021	1980	Providence, USA
SRR14306844	RI80-11	https://doi.org/10.1093/molbev/msab368	PRJNA685394	Lange2021	1980	Providence, USA
SRR14306845	RI80-9	https://doi.org/10.1093/molbev/msab368	PRJNA685394	Lange2021	1980	Providence, USA
SRR14306846	RI80-8	https://doi.org/10.1093/molbev/msab368	PRJNA685394	Lange2021	1980	Providence, USA
SRR14306847	RI80-7	https://doi.org/10.1093/molbev/msab368	PRJNA685394	Lange2021	1980	Providence, USA
SRR14306848	RI80-6	https://doi.org/10.1093/molbev/msab368	PRJNA685394	Lange2021	1980	Providence, USA
SRR14306849	RI80-5	https://doi.org/10.1093/molbev/msab368	PRJNA685394	Lange2021	1980	Providence, USA
SRR14306850	RI80-4	https://doi.org/10.1093/molbev/msab368	PRJNA685394	Lange2021	1980	Providence, USA
SRR1662283	B04	https://doi.org/10.1534/g3.114.015883	PRJNA268111	Grenier2015	1995	Beijing, China
SRR1663528	B05	https://doi.org/10.1534/g3.114.015883	PRJNA268111	Grenier2015	1995	Beijing, China
SRR1663529	B10	https://doi.org/10.1534/g3.114.015883	PRJNA268111	Grenier2015	1995	Beijing, China
SRR1663530	B11	https://doi.org/10.1534/g3.114.015883	PRJNA268111	Grenier2015	1995	Beijing, China
SRR1663531	B12	https://doi.org/10.1534/g3.114.015883	PRJNA268111	Grenier2015	1995	Beijing, China
SRR1663532	B14	https://doi.org/10.1534/g3.114.015883	PRJNA268111	Grenier2015	1995	Beijing, China
SRR1663533	B23	https://doi.org/10.1534/g3.114.015883	PRJNA268111	Grenier2015	1995	Beijing, China
SRR1663534	B28	https://doi.org/10.1534/g3.114.015883	PRJNA268111	Grenier2015	1995	Beijing, China
SRR1663535	B38	https://doi.org/10.1534/g3.114.015883	PRJNA268111	Grenier2015	1995	Beijing, China
SRR1663536	B42	https://doi.org/10.1534/g3.114.015883	PRJNA268111	Grenier2015	1995	Beijing, China
SRR1663537	B43	https://doi.org/10.1534/g3.114.015883	PRJNA268111	Grenier2015	1995	Beijing, China
SRR1663538	B51	https://doi.org/10.1534/g3.114.015883	PRJNA268111	Grenier2015	1995	Beijing, China
SRR1663539	B52	https://doi.org/10.1534/g3.114.015883	PRJNA268111	Grenier2015	1995	Beijing, China
SRR1663540	B54	https://doi.org/10.1534/g3.114.015883	PRJNA268111	Grenier2015	1995	Beijing, China
SRR1663541	B59	https://doi.org/10.1534/g3.114.015883	PRJNA268111	Grenier2015	1995	Beijing, China
SRR1663542	I01	https://doi.org/10.1534/g3.114.015883	PRJNA268111	Grenier2015	2004	Ithaca, USA
SRR1663543	I02	https://doi.org/10.1534/g3.114.015883	PRJNA268111	Grenier2015	2004	Ithaca, USA
SRR1663544	I03	https://doi.org/10.1534/g3.114.015883	PRJNA268111	Grenier2015	2004	Ithaca, USA
SRR1663545	I04	https://doi.org/10.1534/g3.114.015883	PRJNA268111	Grenier2015	2004	Ithaca, USA
SRR1663546	I06	https://doi.org/10.1534/g3.114.015883	PRJNA268111	Grenier2015	2004	Ithaca, USA
SRR1663547	I07	https://doi.org/10.1534/g3.114.015883	PRJNA268111	Grenier2015	2004	Ithaca, USA
SRR1663548	I13	https://doi.org/10.1534/g3.114.015883	PRJNA268111	Grenier2015	2004	Ithaca, USA
SRR1663549	I16	https://doi.org/10.1534/g3.114.015883	PRJNA268111	Grenier2015	2004	Ithaca, USA
SRR1663550	I17	https://doi.org/10.1534/g3.114.015883	PRJNA268111	Grenier2015	2004	Ithaca, USA
SRR1663551	I22	https://doi.org/10.1534/g3.114.015883	PRJNA268111	Grenier2015	2004	Ithaca, USA
SRR1663552	I23	https://doi.org/10.1534/g3.114.015883	PRJNA268111	Grenier2015	2004	Ithaca, USA
SRR1663553	I24	https://doi.org/10.1534/g3.114.015883	PRJNA268111	Grenier2015	2004	Ithaca, USA
SRR1663554	I26	https://doi.org/10.1534/g3.114.015883	PRJNA268111	Grenier2015	2004	Ithaca, USA
SRR1663555	I29	https://doi.org/10.1534/g3.114.015883	PRJNA268111	Grenier2015	2004	Ithaca, USA
SRR1663556	I31	https://doi.org/10.1534/g3.114.015883	PRJNA268111	Grenier2015	2004	Ithaca, USA
SRR1663557	I33	https://doi.org/10.1534/g3.114.015883	PRJNA268111	Grenier2015	2004	Ithaca, USA
SRR1663558	I34	https://doi.org/10.1534/g3.114.015883	PRJNA268111	Grenier2015	2004	Ithaca, USA
SRR1663559	I35	https://doi.org/10.1534/g3.114.015883	PRJNA268111	Grenier2015	2004	Ithaca, USA
SRR1663560	I38	https://doi.org/10.1534/g3.114.015883	PRJNA268111	Grenier2015	2004	Ithaca, USA
SRR1663561	N01	https://doi.org/10.1534/g3.114.015883	PRJNA268111	Grenier2015	2003	Netherlands
SRR1663562	N02	https://doi.org/10.1534/g3.114.015883	PRJNA268111	Grenier2015	2003	Netherlands
SRR1663563	N03	https://doi.org/10.1534/g3.114.015883	PRJNA268111	Grenier2015	2003	Netherlands
SRR1663564	N04	https://doi.org/10.1534/g3.114.015883	PRJNA268111	Grenier2015	2003	Netherlands
SRR1663565	N07	https://doi.org/10.1534/g3.114.015883	PRJNA268111	Grenier2015	2003	Netherlands
SRR1663566	N10	https://doi.org/10.1534/g3.114.015883	PRJNA268111	Grenier2015	2003	Netherlands
SRR1663567	N11	https://doi.org/10.1534/g3.114.015883	PRJNA268111	Grenier2015	2003	Netherlands
SRR1663568	N13	https://doi.org/10.1534/g3.114.015883	PRJNA268111	Grenier2015	2003	Netherlands
SRR1663569	N14	https://doi.org/10.1534/g3.114.015883	PRJNA268111	Grenier2015	2003	Netherlands
SRR1663570	N15	https://doi.org/10.1534/g3.114.015883	PRJNA268111	Grenier2015	2003	Netherlands
SRR1663571	N16	https://doi.org/10.1534/g3.114.015883	PRJNA268111	Grenier2015	2003	Netherlands
SRR1663572	N17	https://doi.org/10.1534/g3.114.015883	PRJNA268111	Grenier2015	2003	Netherlands
SRR1663573	N18	https://doi.org/10.1534/g3.114.015883	PRJNA268111	Grenier2015	2003	Netherlands
SRR1663574	N19	https://doi.org/10.1534/g3.114.015883	PRJNA268111	Grenier2015	2003	Netherlands
SRR1663575	N22	https://doi.org/10.1534/g3.114.015883	PRJNA268111	Grenier2015	2003	Netherlands
SRR1663576	N23	https://doi.org/10.1534/g3.114.015883	PRJNA268111	Grenier2015	2003	Netherlands
SRR1663577	N25	https://doi.org/10.1534/g3.114.015883	PRJNA268111	Grenier2015	2003	Netherlands
SRR1663578	N29	https://doi.org/10.1534/g3.114.015883	PRJNA268111	Grenier2015	2003	Netherlands
SRR1663579	N30	https://doi.org/10.1534/g3.114.015883	PRJNA268111	Grenier2015	2003	Netherlands
SRR1663580	T01	https://doi.org/10.1534/g3.114.015883	PRJNA268111	Grenier2015	2003	Tasmania, Australia
SRR1663581	T04	https://doi.org/10.1534/g3.114.015883	PRJNA268111	Grenier2015	2003	Tasmania, Australia
SRR1663582	T05	https://doi.org/10.1534/g3.114.015883	PRJNA268111	Grenier2015	2003	Tasmania, Australia
SRR1663583	T07	https://doi.org/10.1534/g3.114.015883	PRJNA268111	Grenier2015	2003	Tasmania, Australia
SRR1663584	T09	https://doi.org/10.1534/g3.114.015883	PRJNA268111	Grenier2015	2003	Tasmania, Australia
SRR1663585	T10 female	https://doi.org/10.1534/g3.114.015883	PRJNA268111	Grenier2015	2003	Tasmania, Australia
SRR1663586	T14A	https://doi.org/10.1534/g3.114.015883	PRJNA268111	Grenier2015	2003	Tasmania, Australia
SRR1663587	T22A	https://doi.org/10.1534/g3.114.015883	PRJNA268111	Grenier2015	2003	Tasmania, Australia
SRR1663588	T23	https://doi.org/10.1534/g3.114.015883	PRJNA268111	Grenier2015	2003	Tasmania, Australia
SRR1663589	T24	https://doi.org/10.1534/g3.114.015883	PRJNA268111	Grenier2015	2003	Tasmania, Australia
SRR1663590	T25A	https://doi.org/10.1534/g3.114.015883	PRJNA268111	Grenier2015	2003	Tasmania, Australia
SRR1663591	T29A	https://doi.org/10.1534/g3.114.015883	PRJNA268111	Grenier2015	2003	Tasmania, Australia
SRR1663592	T30	https://doi.org/10.1534/g3.114.015883	PRJNA268111	Grenier2015	2003	Tasmania, Australia
SRR1663593	T35	https://doi.org/10.1534/g3.114.015883	PRJNA268111	Grenier2015	2003	Tasmania, Australia
SRR1663594	T36B	https://doi.org/10.1534/g3.114.015883	PRJNA268111	Grenier2015	2003	Tasmania, Australia
SRR1663595	T39	https://doi.org/10.1534/g3.114.015883	PRJNA268111	Grenier2015	2003	Tasmania, Australia
SRR1663596	T43A	https://doi.org/10.1534/g3.114.015883	PRJNA268111	Grenier2015	2003	Tasmania, Australia
SRR1663597	T45B	https://doi.org/10.1534/g3.114.015883	PRJNA268111	Grenier2015	2003	Tasmania, Australia
SRR1663598	ZH23	https://doi.org/10.1534/g3.114.015883	PRJNA268111	Grenier2015	1993	Zimbabwe
SRR1663599	ZH26	https://doi.org/10.1534/g3.114.015883	PRJNA268111	Grenier2015	1993	Zimbabwe
SRR1663600	ZH33	https://doi.org/10.1534/g3.114.015883	PRJNA268111	Grenier2015	1993	Zimbabwe
SRR1663601	ZH42	https://doi.org/10.1534/g3.114.015883	PRJNA268111	Grenier2015	1993	Zimbabwe
SRR1663602	ZS10	https://doi.org/10.1534/g3.114.015883	PRJNA268111	Grenier2015	1993	Zimbabwe
SRR1663603	ZW09	https://doi.org/10.1534/g3.114.015883	PRJNA268111	Grenier2015	1993	Zimbabwe
SRR1663604	ZW139	https://doi.org/10.1534/g3.114.015883	PRJNA268111	Grenier2015	1993	Zimbabwe
SRR1663605	ZW140	https://doi.org/10.1534/g3.114.015883	PRJNA268111	Grenier2015	1993	Zimbabwe
SRR1663606	ZW142	https://doi.org/10.1534/g3.114.015883	PRJNA268111	Grenier2015	1993	Zimbabwe
SRR1663607	ZW144	https://doi.org/10.1534/g3.114.015883	PRJNA268111	Grenier2015	1993	Zimbabwe
SRR1663608	ZW155	https://doi.org/10.1534/g3.114.015883	PRJNA268111	Grenier2015	1993	Zimbabwe
SRR1663609	ZW177	https://doi.org/10.1534/g3.114.015883	PRJNA268111	Grenier2015	1993	Zimbabwe
SRR1663610	ZW184	https://doi.org/10.1534/g3.114.015883	PRJNA268111	Grenier2015	1993	Zimbabwe
SRR1663611	ZW185	https://doi.org/10.1534/g3.114.015883	PRJNA268111	Grenier2015	1993	Zimbabwe
SRR1769729	ZW155	https://doi.org/10.1534/g3.114.015883	PRJNA268111	Grenier2015	1993	Zimbabwe
SRR189038	CK1_1-HE	https://doi.org/10.1371/journal.pgen.1003080	PRJNA30085	Pool2012	2010	Congo
SRR189040	CK2_1-HE	https://doi.org/10.1371/journal.pgen.1003080	PRJNA30085	Pool2012	2010	Congo
SRR189041	CO1_1-HE	https://doi.org/10.1371/journal.pgen.1003080	PRJNA30085	Pool2012	2004	Cameroon
SRR189044	CO10N_2-HE	https://doi.org/10.1371/journal.pgen.1003080	PRJNA30085	Pool2012	2004	Cameroon
SRR189045	CO13N_1-HE	https://doi.org/10.1371/journal.pgen.1003080	PRJNA30085	Pool2012	2004	Cameroon
SRR189046	CO14_1-HE	https://doi.org/10.1371/journal.pgen.1003080	PRJNA30085	Pool2012	2004	Cameroon
SRR189047	CO15N_1-HE	https://doi.org/10.1371/journal.pgen.1003080	PRJNA30085	Pool2012	2004	Cameroon
SRR189048	CO16_1-HE	https://doi.org/10.1371/journal.pgen.1003080	PRJNA30085	Pool2012	2004	Cameroon
SRR189049	CO2_1-HE	https://doi.org/10.1371/journal.pgen.1003080	PRJNA30085	Pool2012	2004	Cameroon
SRR189050	CO4N_1-HE	https://doi.org/10.1371/journal.pgen.1003080	PRJNA30085	Pool2012	2004	Cameroon
SRR189053	CO8N_1-HE	https://doi.org/10.1371/journal.pgen.1003080	PRJNA30085	Pool2012	2004	Cameroon
SRR189056	ED10N_1-HE	https://doi.org/10.1371/journal.pgen.1003080	PRJNA30085	Pool2012	2008	Ethiopia
SRR189058	ED2_1-HE	https://doi.org/10.1371/journal.pgen.1003080	PRJNA30085	Pool2012	2008	Ethiopia
SRR189059	ED3_1-HE	https://doi.org/10.1371/journal.pgen.1003080	PRJNA30085	Pool2012	2008	Ethiopia
SRR189073	ED55-2_1	https://doi.org/10.1371/journal.pgen.1003080	PRJNA30085	Pool2012	2008	Ethiopia
SRR189075	ED56-2_1	https://doi.org/10.1371/journal.pgen.1003080	PRJNA30085	Pool2012	2008	Ethiopia
SRR189076	ED5N_1-HE	https://doi.org/10.1371/journal.pgen.1003080	PRJNA30085	Pool2012	2008	Ethiopia
SRR189077	ED6N_1-HE	https://doi.org/10.1371/journal.pgen.1003080	PRJNA30085	Pool2012	2008	Ethiopia
SRR189078	EZ2_1-HE	https://doi.org/10.1371/journal.pgen.1003080	PRJNA30085	Pool2012	2008	Ethiopia
SRR189082	EZ25_1-HE	https://doi.org/10.1371/journal.pgen.1003080	PRJNA30085	Pool2012	2008	Ethiopia
SRR189083	EZ5N_1-HE	https://doi.org/10.1371/journal.pgen.1003080	PRJNA30085	Pool2012	2008	Ethiopia
SRR189084	EZ63-1-3_1	https://doi.org/10.1371/journal.pgen.1003080	PRJNA30085	Pool2012	2008	Ethiopia
SRR189088	FR14_1-HE	https://doi.org/10.1371/journal.pgen.1003080	PRJNA30085	Pool2012	2010	France
SRR189089	FR151_1-HE	https://doi.org/10.1371/journal.pgen.1003080	PRJNA30085	Pool2012	2010	France
SRR189090	FR180_2-HE	https://doi.org/10.1371/journal.pgen.1003080	PRJNA30085	Pool2012	2010	France
SRR189091	FR207_2-HE	https://doi.org/10.1371/journal.pgen.1003080	PRJNA30085	Pool2012	2010	France
SRR189092	FR217_1-HE	https://doi.org/10.1371/journal.pgen.1003080	PRJNA30085	Pool2012	2010	France
SRR189093	FR229_2-HE	https://doi.org/10.1371/journal.pgen.1003080	PRJNA30085	Pool2012	2010	France
SRR189094	FR310_1-HE	https://doi.org/10.1371/journal.pgen.1003080	PRJNA30085	Pool2012	2010	France
SRR189095	FR361_1-HE	https://doi.org/10.1371/journal.pgen.1003080	PRJNA30085	Pool2012	2010	France
SRR189096	FR70_2-HE	https://doi.org/10.1371/journal.pgen.1003080	PRJNA30085	Pool2012	2010	France
SRR189100	GA125_1-HE	https://doi.org/10.1371/journal.pgen.1003080	PRJNA30085	Pool2012	2002	Gabon
SRR189101	GA129_1-HE	https://doi.org/10.1371/journal.pgen.1003080	PRJNA30085	Pool2012	2002	Gabon
SRR189102	GA130_1-HE	https://doi.org/10.1371/journal.pgen.1003080	PRJNA30085	Pool2012	2002	Gabon
SRR189104	GA132_1-HE	https://doi.org/10.1371/journal.pgen.1003080	PRJNA30085	Pool2012	2002	Gabon
SRR189105	GA141_1-HE	https://doi.org/10.1371/journal.pgen.1003080	PRJNA30085	Pool2012	2002	Gabon
SRR189106	GA145_1-HE	https://doi.org/10.1371/journal.pgen.1003080	PRJNA30085	Pool2012	2002	Gabon
SRR189107	GA160_1-HE	https://doi.org/10.1371/journal.pgen.1003080	PRJNA30085	Pool2012	2002	Gabon
SRR189109	GA191_1-HE	https://doi.org/10.1371/journal.pgen.1003080	PRJNA30085	Pool2012	2002	Gabon
SRR189115	GU11-3_1	https://doi.org/10.1371/journal.pgen.1003080	PRJNA30085	Pool2012	2005	Guinea
SRR189117	GU2_1-HE	https://doi.org/10.1371/journal.pgen.1003080	PRJNA30085	Pool2012	2005	Guinea
SRR189118	GU3-3_1	https://doi.org/10.1371/journal.pgen.1003080	PRJNA30085	Pool2012	2005	Guinea
SRR189120	GU6_1-HE	https://doi.org/10.1371/journal.pgen.1003080	PRJNA30085	Pool2012	2005	Guinea
SRR189121	GU7_1-HE	https://doi.org/10.1371/journal.pgen.1003080	PRJNA30085	Pool2012	2005	Guinea
SRR189122	GU9_1-HE	https://doi.org/10.1371/journal.pgen.1003080	PRJNA30085	Pool2012	2005	Guinea
SRR189239	KN20N_1-HE	https://doi.org/10.1371/journal.pgen.1003080	PRJNA30085	Pool2012	2009	Kenya
SRR189242	KN133N_1-HE	https://doi.org/10.1371/journal.pgen.1003080	PRJNA30085	Pool2012	2009	Kenya
SRR189243	KN34_1-HE	https://doi.org/10.1371/journal.pgen.1003080	PRJNA30085	Pool2012	2009	Kenya
SRR189245	KN35_1-HE	https://doi.org/10.1371/journal.pgen.1003080	PRJNA30085	Pool2012	2009	Kenya
SRR189246	KN6_1-HE	https://doi.org/10.1371/journal.pgen.1003080	PRJNA30085	Pool2012	2009	Kenya
SRR189248	KN73-1-3_1	https://doi.org/10.1371/journal.pgen.1003080	PRJNA30085	Pool2012	2009	Kenya
SRR189249	KO10-1-3_1	https://doi.org/10.1371/journal.pgen.1003080	PRJNA30085	Pool2012	2009	Kenya
SRR189250	KO10-1-3_2	https://doi.org/10.1371/journal.pgen.1003080	PRJNA30085	Pool2012	2009	Kenya
SRR189251	KO2-1-3_1	https://doi.org/10.1371/journal.pgen.1003080	PRJNA30085	Pool2012	2009	Kenya
SRR189252	KO6-1-3_1	https://doi.org/10.1371/journal.pgen.1003080	PRJNA30085	Pool2012	2009	Kenya
SRR189254	KR39_1-HE	https://doi.org/10.1371/journal.pgen.1003080	PRJNA30085	Pool2012	2009	Kenya
SRR189255	KR42_1-HE	https://doi.org/10.1371/journal.pgen.1003080	PRJNA30085	Pool2012	2009	Kenya
SRR189256	KR4N_1-HE	https://doi.org/10.1371/journal.pgen.1003080	PRJNA30085	Pool2012	2009	Kenya
SRR189257	KR54-1-3_1	https://doi.org/10.1371/journal.pgen.1003080	PRJNA30085	Pool2012	2009	Kenya
SRR189259	KR68-1-3_1	https://doi.org/10.1371/journal.pgen.1003080	PRJNA30085	Pool2012	2009	Kenya
SRR189260	KR7_1-HE	https://doi.org/10.1371/journal.pgen.1003080	PRJNA30085	Pool2012	2009	Kenya
SRR189261	KT1_1-HE	https://doi.org/10.1371/journal.pgen.1003080	PRJNA30085	Pool2012	2009	Kenya
SRR189262	KT6_1-HE	https://doi.org/10.1371/journal.pgen.1003080	PRJNA30085	Pool2012	2009	Kenya
SRR189263	NG10N_1-HE	https://doi.org/10.1371/journal.pgen.1003080	PRJNA30085	Pool2012	2004	Nigeria
SRR189264	NG1N_1-HE	https://doi.org/10.1371/journal.pgen.1003080	PRJNA30085	Pool2012	2004	Nigeria
SRR189265	UG28N_1-HE	https://doi.org/10.1371/journal.pgen.1003080	PRJNA30085	Pool2012	2005	Uganda
SRR189266	NG6N_1-HE	https://doi.org/10.1371/journal.pgen.1003080	PRJNA30085	Pool2012	2004	Nigeria
SRR189267	NG7_1-HE	https://doi.org/10.1371/journal.pgen.1003080	PRJNA30085	Pool2012	2004	Nigeria
SRR189268	NG9_1-HE	https://doi.org/10.1371/journal.pgen.1003080	PRJNA30085	Pool2012	2004	Nigeria
SRR189269	RC1_1-HE	https://doi.org/10.1371/journal.pgen.1003080	PRJNA30085	Pool2012	2008	Rwanda
SRR189270	RC5_1-HE	https://doi.org/10.1371/journal.pgen.1003080	PRJNA30085	Pool2012	2008	Rwanda
SRR189272	TZ10_1-HE	https://doi.org/10.1371/journal.pgen.1003080	PRJNA30085	Pool2012	2009	Tanzania
SRR189273	TZ14_1-HE	https://doi.org/10.1371/journal.pgen.1003080	PRJNA30085	Pool2012	2009	Tanzania
SRR189274	TZ8_1-HE	https://doi.org/10.1371/journal.pgen.1003080	PRJNA30085	Pool2012	2009	Tanzania
SRR189277	SP221_1-HE	https://doi.org/10.1371/journal.pgen.1003080	PRJNA30085	Pool2012	2010	South Africa
SRR189279	SP241_1-HE	https://doi.org/10.1371/journal.pgen.1003080	PRJNA30085	Pool2012	2010	South Africa
SRR189281	SP80_1-HE	https://doi.org/10.1371/journal.pgen.1003080	PRJNA30085	Pool2012	2010	South Africa
SRR189283	ZO65_1-HE	https://doi.org/10.1371/journal.pgen.1003080	PRJNA30085	Pool2012	2010	Zambia
SRR189374	RG10_1-HE	https://doi.org/10.1371/journal.pgen.1003080	PRJNA30085	Pool2012	2008	Rwanda
SRR189375	RG11N_1-HE	https://doi.org/10.1371/journal.pgen.1003080	PRJNA30085	Pool2012	2008	Rwanda
SRR189377	RG15_1-HE	https://doi.org/10.1371/journal.pgen.1003080	PRJNA30085	Pool2012	2008	Rwanda
SRR189378	RG35_2-HE	https://doi.org/10.1371/journal.pgen.1003080	PRJNA30085	Pool2012	2008	Rwanda
SRR189380	RG19_1-HE	https://doi.org/10.1371/journal.pgen.1003080	PRJNA30085	Pool2012	2008	Rwanda
SRR189381	RG2_2-HE	https://doi.org/10.1371/journal.pgen.1003080	PRJNA30085	Pool2012	2008	Rwanda
SRR189382	RG21N_1-HE	https://doi.org/10.1371/journal.pgen.1003080	PRJNA30085	Pool2012	2008	Rwanda
SRR189383	RG22_1-HE	https://doi.org/10.1371/journal.pgen.1003080	PRJNA30085	Pool2012	2008	Rwanda
SRR189385	RG25_1-HE	https://doi.org/10.1371/journal.pgen.1003080	PRJNA30085	Pool2012	2008	Rwanda
SRR189386	RG28_1-HE	https://doi.org/10.1371/journal.pgen.1003080	PRJNA30085	Pool2012	2008	Rwanda
SRR189387	RG3_1-HE	https://doi.org/10.1371/journal.pgen.1003080	PRJNA30085	Pool2012	2008	Rwanda
SRR189388	RG32N_1-HE	https://doi.org/10.1371/journal.pgen.1003080	PRJNA30085	Pool2012	2008	Rwanda
SRR189389	RG33_1-HE	https://doi.org/10.1371/journal.pgen.1003080	PRJNA30085	Pool2012	2008	Rwanda
SRR189390	RG34_1-HE	https://doi.org/10.1371/journal.pgen.1003080	PRJNA30085	Pool2012	2008	Rwanda
SRR189391	RG35_1-HE	https://doi.org/10.1371/journal.pgen.1003080	PRJNA30085	Pool2012	2008	Rwanda
SRR189392	RG15_2-HE	https://doi.org/10.1371/journal.pgen.1003080	PRJNA30085	Pool2012	2008	Rwanda
SRR189393	RG36_1-HE	https://doi.org/10.1371/journal.pgen.1003080	PRJNA30085	Pool2012	2008	Rwanda
SRR189395	RG38N_1-HE	https://doi.org/10.1371/journal.pgen.1003080	PRJNA30085	Pool2012	2008	Rwanda
SRR189398	RG5_1-HE	https://doi.org/10.1371/journal.pgen.1003080	PRJNA30085	Pool2012	2008	Rwanda
SRR189400	RG7_1-HE	https://doi.org/10.1371/journal.pgen.1003080	PRJNA30085	Pool2012	2008	Rwanda
SRR189407	RG9_1-HE	https://doi.org/10.1371/journal.pgen.1003080	PRJNA30085	Pool2012	2008	Rwanda
SRR189408	ZS11_1-HE	https://doi.org/10.1371/journal.pgen.1003080	PRJNA30085	Pool2012	1990	Zimbabwe
SRR189409	ZS37_1-HE	https://doi.org/10.1371/journal.pgen.1003080	PRJNA30085	Pool2012	1990	Zimbabwe
SRR189411	ZS56_1-HE	https://doi.org/10.1371/journal.pgen.1003080	PRJNA30085	Pool2012	1990	Zimbabwe
SRR189412	UG19_1-HE	https://doi.org/10.1371/journal.pgen.1003080	PRJNA30085	Pool2012	2005	Uganda
SRR189414	NG3N_1-HE	https://doi.org/10.1371/journal.pgen.1003080	PRJNA30085	Pool2012	2004	Nigeria
SRR189415	UG5N_1-HE	https://doi.org/10.1371/journal.pgen.1003080	PRJNA30085	Pool2012	2005	Uganda
SRR189416	UG7_1-HE	https://doi.org/10.1371/journal.pgen.1003080	PRJNA30085	Pool2012	2005	Uganda
SRR189420	ZK131_1	https://doi.org/10.1371/journal.pgen.1003080	PRJNA30085	Pool2012	1994	Zimbabwe
SRR189421	ZK186_1	https://doi.org/10.1371/journal.pgen.1003080	PRJNA30085	Pool2012	1994	Zimbabwe
SRR189422	ZK84_1	https://doi.org/10.1371/journal.pgen.1003080	PRJNA30085	Pool2012	1994	Zimbabwe
SRR189423	ZI91_1-HE	https://doi.org/10.1371/journal.pgen.1003080	PRJNA30085	Pool2012	2010	Zambia
SRR189424	ZI261_1-HE	https://doi.org/10.1371/journal.pgen.1003080	PRJNA30085	Pool2012	2010	Zambia
SRR189425	ZI268_1-HE	https://doi.org/10.1371/journal.pgen.1003080	PRJNA30085	Pool2012	2010	Zambia
SRR189426	ZI468_1-HE	https://doi.org/10.1371/journal.pgen.1003080	PRJNA30085	Pool2012	2010	Zambia
SRR218317	GA185_1-HE	https://doi.org/10.1371/journal.pgen.1003080	PRJNA30085	Pool2012	2002	Gabon
SRR23103753	mel133	https://doi.org/10.1126/sciadv.adh3425	PRJNA924976	Chen2024	2017	Taian, Shandong
SRR23103754	mel10	https://doi.org/10.1126/sciadv.adh3425	PRJNA924854	Chen2024	2017	Lanzhou, Gansu
SRR23103755	mel132	https://doi.org/10.1126/sciadv.adh3425	PRJNA924975	Chen2024	2017	Taian, Shandong
SRR23103756	mel131	https://doi.org/10.1126/sciadv.adh3425	PRJNA924974	Chen2024	2017	Taian, Shandong
SRR23103757	mel130	https://doi.org/10.1126/sciadv.adh3425	PRJNA924973	Chen2024	2017	Taian, Shandong
SRR23103759	mel129	https://doi.org/10.1126/sciadv.adh3425	PRJNA924972	Chen2024	2017	Taian, Shandong
SRR23103760	mel128	https://doi.org/10.1126/sciadv.adh3425	PRJNA924971	Chen2024	2017	Yanji, Jilin
SRR23103761	mel127	https://doi.org/10.1126/sciadv.adh3425	PRJNA924970	Chen2024	2017	Yanji, Jilin
SRR23103762	mel126	https://doi.org/10.1126/sciadv.adh3425	PRJNA924969	Chen2024	2017	Yanji, Jilin
SRR23103763	mel125	https://doi.org/10.1126/sciadv.adh3425	PRJNA924968	Chen2024	2017	Yanji, Jilin
SRR23103764	mel124	https://doi.org/10.1126/sciadv.adh3425	PRJNA924967	Chen2024	2017	Yanji, Jilin
SRR23103766	WLMQ2	https://doi.org/10.1126/sciadv.adh3425	PRJNA925136	Chen2024	2017	Urumqi, Xinjiang
SRR23103767	SZ5	https://doi.org/10.1126/sciadv.adh3425	PRJNA925132	Chen2024	2017	Suzhou, Jiangsu
SRR23103768	mel123	https://doi.org/10.1126/sciadv.adh3425	PRJNA924966	Chen2024	2017	Yantai, Shandong
SRR23103769	SZ1	https://doi.org/10.1126/sciadv.adh3425	PRJNA925131	Chen2024	2017	Suzhou, Jiangsu
SRR23103770	mel99	https://doi.org/10.1126/sciadv.adh3425	PRJNA924943	Chen2024	2017	Longnan, Gansu
SRR23103771	mel98	https://doi.org/10.1126/sciadv.adh3425	PRJNA924942	Chen2024	2017	Tianshui, Gansu
SRR23103772	mel97	https://doi.org/10.1126/sciadv.adh3425	PRJNA924941	Chen2024	2017	Tianshui, Gansu
SRR23103773	mel96	https://doi.org/10.1126/sciadv.adh3425	PRJNA924940	Chen2024	2017	Tianshui, Gansu
SRR23103774	mel95	https://doi.org/10.1126/sciadv.adh3425	PRJNA924939	Chen2024	2017	Tianshui, Gansu
SRR23103775	mel94	https://doi.org/10.1126/sciadv.adh3425	PRJNA924938	Chen2024	2017	Xining, Qinghai
SRR23103777	mel92	https://doi.org/10.1126/sciadv.adh3425	PRJNA924936	Chen2024	2017	Chifeng, Inner Mongolia
SRR23103778	mel91	https://doi.org/10.1126/sciadv.adh3425	PRJNA924935	Chen2024	2017	Chifeng, Inner Mongolia
SRR23103779	mel122	https://doi.org/10.1126/sciadv.adh3425	PRJNA924965	Chen2024	2017	Jinan, Shandong
SRR23103780	mel90	https://doi.org/10.1126/sciadv.adh3425	PRJNA924934	Chen2024	2017	Chifeng, Inner Mongolia
SRR23103781	mel9	https://doi.org/10.1126/sciadv.adh3425	PRJNA924853	Chen2024	2017	Lanzhou, Gansu
SRR23103782	mel89	https://doi.org/10.1126/sciadv.adh3425	PRJNA924933	Chen2024	2017	Chifeng, Inner Mongolia
SRR23103783	mel88	https://doi.org/10.1126/sciadv.adh3425	PRJNA924932	Chen2024	2017	Jiamusi, Heilongjiang
SRR23103784	mel87	https://doi.org/10.1126/sciadv.adh3425	PRJNA924931	Chen2024	2017	Jiamusi, Heilongjiang
SRR23103785	mel189	https://doi.org/10.1126/sciadv.adh3425	PRJNA925030	Chen2024	2017	Lanzhou, Gansu
SRR23103786	mel188	https://doi.org/10.1126/sciadv.adh3425	PRJNA925029	Chen2024	2017	Lanzhou, Gansu
SRR23103787	mel187	https://doi.org/10.1126/sciadv.adh3425	PRJNA925028	Chen2024	2017	Qiqihar, Heilongjiang
SRR23103788	mel186	https://doi.org/10.1126/sciadv.adh3425	PRJNA925027	Chen2024	2017	Qiqihar, Heilongjiang
SRR23103789	mel185	https://doi.org/10.1126/sciadv.adh3425	PRJNA925026	Chen2024	2017	Qiqihar, Heilongjiang
SRR23103790	mel184	https://doi.org/10.1126/sciadv.adh3425	PRJNA925025	Chen2024	2017	Qiqihar, Heilongjiang
SRR23103791	mel183	https://doi.org/10.1126/sciadv.adh3425	PRJNA925024	Chen2024	2017	Qiqihar, Heilongjiang
SRR23103793	mel181	https://doi.org/10.1126/sciadv.adh3425	PRJNA925022	Chen2024	2017	Zhangye, Gansu
SRR23103794	mel180	https://doi.org/10.1126/sciadv.adh3425	PRJNA925021	Chen2024	2017	Zhangye, Gansu
SRR23103795	mel104	https://doi.org/10.1126/sciadv.adh3425	PRJNA924948	Chen2024	2017	Baotou, Inner Mongolia
SRR23103796	mel18	https://doi.org/10.1126/sciadv.adh3425	PRJNA924862	Chen2024	2017	Dandong, Liaoning
SRR23103797	mel179	https://doi.org/10.1126/sciadv.adh3425	PRJNA925020	Chen2024	2017	Zhangye, Gansu
SRR23103798	mel178	https://doi.org/10.1126/sciadv.adh3425	PRJNA925019	Chen2024	2017	Zhangye, Gansu
SRR23103799	mel177	https://doi.org/10.1126/sciadv.adh3425	PRJNA925018	Chen2024	2017	Yantai, Shandong
SRR23103800	mel176	https://doi.org/10.1126/sciadv.adh3425	PRJNA925017	Chen2024	2017	Yantai, Shandong
SRR23103801	mel175	https://doi.org/10.1126/sciadv.adh3425	PRJNA925016	Chen2024	2017	Yantai, Shandong
SRR23103802	mel174	https://doi.org/10.1126/sciadv.adh3425	PRJNA925015	Chen2024	2017	Yantai, Shandong
SRR23103803	mel173	https://doi.org/10.1126/sciadv.adh3425	PRJNA925014	Chen2024	2017	Yantai, Shandong
SRR23103806	mel103	https://doi.org/10.1126/sciadv.adh3425	PRJNA924947	Chen2024	2017	Weinan, Shaanxi
SRR23103807	mel170	https://doi.org/10.1126/sciadv.adh3425	PRJNA925011	Chen2024	2017	Turpan, Xinjiang
SRR23103808	mel17	https://doi.org/10.1126/sciadv.adh3425	PRJNA924861	Chen2024	2017	Dandong, Liaoning
SRR23103809	mel169	https://doi.org/10.1126/sciadv.adh3425	PRJNA925010	Chen2024	2017	Turpan, Xinjiang
SRR23103810	mel168	https://doi.org/10.1126/sciadv.adh3425	PRJNA925009	Chen2024	2017	Beijing
SRR23103811	mel167	https://doi.org/10.1126/sciadv.adh3425	PRJNA925008	Chen2024	2017	Beijing
SRR23103812	mel166	https://doi.org/10.1126/sciadv.adh3425	PRJNA925007	Chen2024	2017	Beijing
SRR23103813	mel165	https://doi.org/10.1126/sciadv.adh3425	PRJNA925006	Chen2024	2017	Beijing
SRR23103814	mel164	https://doi.org/10.1126/sciadv.adh3425	PRJNA925005	Chen2024	2017	Beijing
SRR23103815	mel163	https://doi.org/10.1126/sciadv.adh3425	PRJNA925004	Chen2024	2017	Shihezi, Xinjiang
SRR23103816	mel162	https://doi.org/10.1126/sciadv.adh3425	PRJNA925003	Chen2024	2017	Shihezi, Xinjiang
SRR23103817	mel6	https://doi.org/10.1126/sciadv.adh3425	PRJNA924850	Chen2024	2017	Lanzhou, Gansu
SRR23103818	mel59	https://doi.org/10.1126/sciadv.adh3425	PRJNA924903	Chen2024	2017	Erdaobaihezhen, Jilin
SRR23103819	mel58	https://doi.org/10.1126/sciadv.adh3425	PRJNA924902	Chen2024	2017	Mohe, Heilongjiang
SRR23103820	mel57	https://doi.org/10.1126/sciadv.adh3425	PRJNA924901	Chen2024	2017	Mohe, Heilongjiang
SRR23103821	mel56	https://doi.org/10.1126/sciadv.adh3425	PRJNA924900	Chen2024	2017	Mohe, Heilongjiang
SRR23103822	mel55	https://doi.org/10.1126/sciadv.adh3425	PRJNA924899	Chen2024	2017	Mohe, Heilongjiang
SRR23103824	mel54	https://doi.org/10.1126/sciadv.adh3425	PRJNA924898	Chen2024	2017	Mohe, Heilongjiang
SRR23103825	mel53	https://doi.org/10.1126/sciadv.adh3425	PRJNA924897	Chen2024	2017	Changchun, Jilin
SRR23103826	mel52	https://doi.org/10.1126/sciadv.adh3425	PRJNA924896	Chen2024	2017	Changchun, Jilin
SRR23103827	mel51	https://doi.org/10.1126/sciadv.adh3425	PRJNA924895	Chen2024	2017	Changchun, Jilin
SRR23103829	mel5	https://doi.org/10.1126/sciadv.adh3425	PRJNA924849	Chen2024	2017	Hohhot, Inner Mongolia
SRR23103830	mel49	https://doi.org/10.1126/sciadv.adh3425	PRJNA924893	Chen2024	2017	Changchun, Jilin
SRR23103833	mel46	https://doi.org/10.1126/sciadv.adh3425	PRJNA924890	Chen2024	2017	Hailar, Inner Mongolia
SRR23103834	mel118	https://doi.org/10.1126/sciadv.adh3425	PRJNA924961	Chen2024	2017	Jiayuguan, Gansu
SRR23103835	mel45	https://doi.org/10.1126/sciadv.adh3425	PRJNA924889	Chen2024	2017	Hailar, Inner Mongolia
SRR23103836	mel44	https://doi.org/10.1126/sciadv.adh3425	PRJNA924888	Chen2024	2017	Hailar, Inner Mongolia
SRR23103837	mel43	https://doi.org/10.1126/sciadv.adh3425	PRJNA924887	Chen2024	2017	Shenyang, Liaoning
SRR23103839	mel41	https://doi.org/10.1126/sciadv.adh3425	PRJNA924885	Chen2024	2017	Shenyang, Liaoning
SRR23103840	mel40	https://doi.org/10.1126/sciadv.adh3425	PRJNA924884	Chen2024	2017	Shenyang, Liaoning
SRR23103841	mel4	https://doi.org/10.1126/sciadv.adh3425	PRJNA924848	Chen2024	2017	Hohhot, Inner Mongolia
SRR23103842	mel39	https://doi.org/10.1126/sciadv.adh3425	PRJNA924883	Chen2024	2017	Shenyang, Liaoning
SRR23103843	mel38	https://doi.org/10.1126/sciadv.adh3425	PRJNA924882	Chen2024	2017	Shanghai
SRR23103844	mel37	https://doi.org/10.1126/sciadv.adh3425	PRJNA924881	Chen2024	2017	Shanghai
SRR23103845	mel117	https://doi.org/10.1126/sciadv.adh3425	PRJNA924960	Chen2024	2017	Jiayuguan, Gansu
SRR23103847	mel35	https://doi.org/10.1126/sciadv.adh3425	PRJNA924879	Chen2024	2017	Wuhai, Inner Mongolia
SRR23103848	mel34	https://doi.org/10.1126/sciadv.adh3425	PRJNA924878	Chen2024	2017	Wuhai, Inner Mongolia
SRR23103849	mel269	https://doi.org/10.1126/sciadv.adh3425	PRJNA925110	Chen2024	2020	Changsha, Hunan
SRR23103851	mel267	https://doi.org/10.1126/sciadv.adh3425	PRJNA925108	Chen2024	2020	Chongqing
SRR23103852	mel266	https://doi.org/10.1126/sciadv.adh3425	PRJNA925107	Chen2024	2020	Chongqing
SRR23103853	mel265	https://doi.org/10.1126/sciadv.adh3425	PRJNA925106	Chen2024	2020	Chongqing
SRR23103854	mel264	https://doi.org/10.1126/sciadv.adh3425	PRJNA925105	Chen2024	2020	Chongqing
SRR23103855	mel263	https://doi.org/10.1126/sciadv.adh3425	PRJNA925104	Chen2024	2020	Suining, Sichuan
SRR23103857	mel261	https://doi.org/10.1126/sciadv.adh3425	PRJNA925102	Chen2024	2020	Suining, Sichuan
SRR23103858	mel113	https://doi.org/10.1126/sciadv.adh3425	PRJNA924956	Chen2024	2017	Jinan, Shandong
SRR23103859	mel260	https://doi.org/10.1126/sciadv.adh3425	PRJNA925101	Chen2024	2020	Suining, Sichuan
SRR23103860	mel26	https://doi.org/10.1126/sciadv.adh3425	PRJNA924870	Chen2024	2017	Suzhou, Jiangsu
SRR23103861	mel259	https://doi.org/10.1126/sciadv.adh3425	PRJNA925100	Chen2024	2020	Suining, Sichuan
SRR23103862	mel258	https://doi.org/10.1126/sciadv.adh3425	PRJNA925099	Chen2024	2017	Lhasa, Tibet
SRR23103863	mel257	https://doi.org/10.1126/sciadv.adh3425	PRJNA925098	Chen2024	2017	Lhasa, Tibet
SRR23103866	mel254	https://doi.org/10.1126/sciadv.adh3425	PRJNA925095	Chen2024	2017	Lhasa, Tibet
SRR23103867	mel253	https://doi.org/10.1126/sciadv.adh3425	PRJNA925094	Chen2024	2017	Lhasa, Tibet
SRR23103868	mel252	https://doi.org/10.1126/sciadv.adh3425	PRJNA925093	Chen2024	2017	Lhasa, Tibet
SRR23103869	mel112	https://doi.org/10.1126/sciadv.adh3425	PRJNA924955	Chen2024	2017	Jinan, Shandong
SRR23103870	mel251	https://doi.org/10.1126/sciadv.adh3425	PRJNA925092	Chen2024	2017	Lhasa, Tibet
SRR23103871	mel250	https://doi.org/10.1126/sciadv.adh3425	PRJNA925091	Chen2024	2017	Lhasa, Tibet
SRR23103872	mel25	https://doi.org/10.1126/sciadv.adh3425	PRJNA924869	Chen2024	2017	Linhe, Bayannur, Inner Mongolia
SRR23103873	mel249	https://doi.org/10.1126/sciadv.adh3425	PRJNA925090	Chen2024	2017	Lhasa, Tibet
SRR23103874	mel248	https://doi.org/10.1126/sciadv.adh3425	PRJNA925089	Chen2024	2017	Lhasa, Tibet
SRR23103875	mel247	https://doi.org/10.1126/sciadv.adh3425	PRJNA925088	Chen2024	2017	Lhasa, Tibet
SRR23103876	mel246	https://doi.org/10.1126/sciadv.adh3425	PRJNA925087	Chen2024	2017	Lhasa, Tibet
SRR23103877	mel245	https://doi.org/10.1126/sciadv.adh3425	PRJNA925086	Chen2024	2017	Lhasa, Tibet
SRR23103878	mel244	https://doi.org/10.1126/sciadv.adh3425	PRJNA925085	Chen2024	2017	Lhasa, Tibet
SRR23103880	mel110	https://doi.org/10.1126/sciadv.adh3425	PRJNA924954	Chen2024	2017	Jinan, Shandong
SRR23103881	mel86	https://doi.org/10.1126/sciadv.adh3425	PRJNA924930	Chen2024	2017	Jiamusi, Heilongjiang
SRR23103882	mel85	https://doi.org/10.1126/sciadv.adh3425	PRJNA924929	Chen2024	2017	Jiamusi, Heilongjiang
SRR23103883	mel84	https://doi.org/10.1126/sciadv.adh3425	PRJNA924928	Chen2024	2017	Jiamusi, Heilongjiang
SRR23103884	mel83	https://doi.org/10.1126/sciadv.adh3425	PRJNA924927	Chen2024	2017	Harbin, Heilongjiang
SRR23103885	mel82	https://doi.org/10.1126/sciadv.adh3425	PRJNA924926	Chen2024	2017	Harbin, Heilongjiang
SRR23103886	mel121	https://doi.org/10.1126/sciadv.adh3425	PRJNA924964	Chen2024	2017	Jinan, Shandong
SRR23103887	mel81	https://doi.org/10.1126/sciadv.adh3425	PRJNA924925	Chen2024	2017	Harbin, Heilongjiang
SRR23103888	mel80	https://doi.org/10.1126/sciadv.adh3425	PRJNA924924	Chen2024	2017	Harbin, Heilongjiang
SRR23103889	mel8	https://doi.org/10.1126/sciadv.adh3425	PRJNA924852	Chen2024	2017	Lanzhou, Gansu
SRR23103890	mel79	https://doi.org/10.1126/sciadv.adh3425	PRJNA924923	Chen2024	2017	Harbin, Heilongjiang
SRR23103892	mel77	https://doi.org/10.1126/sciadv.adh3425	PRJNA924921	Chen2024	2017	Urumqi, Xinjiang
SRR23103893	mel76	https://doi.org/10.1126/sciadv.adh3425	PRJNA924920	Chen2024	2017	Urumqi, Xinjiang
SRR23103894	mel75	https://doi.org/10.1126/sciadv.adh3425	PRJNA924919	Chen2024	2017	Urumqi, Xinjiang
SRR23103895	mel74	https://doi.org/10.1126/sciadv.adh3425	PRJNA924918	Chen2024	2017	Urumqi, Xinjiang
SRR23103896	mel73	https://doi.org/10.1126/sciadv.adh3425	PRJNA924917	Chen2024	2017	Fuyuan, Heilongjiang
SRR23103898	mel72	https://doi.org/10.1126/sciadv.adh3425	PRJNA924916	Chen2024	2017	Fuyuan, Heilongjiang
SRR23103899	mel71	https://doi.org/10.1126/sciadv.adh3425	PRJNA924915	Chen2024	2017	Fuyuan, Heilongjiang
SRR23103900	mel70	https://doi.org/10.1126/sciadv.adh3425	PRJNA924914	Chen2024	2017	Fuyuan, Heilongjiang
SRR23103901	mel7	https://doi.org/10.1126/sciadv.adh3425	PRJNA924851	Chen2024	2017	Lanzhou, Gansu
SRR23103902	mel69	https://doi.org/10.1126/sciadv.adh3425	PRJNA924913	Chen2024	2017	Fuyuan, Heilongjiang
SRR23103904	mel67	https://doi.org/10.1126/sciadv.adh3425	PRJNA924911	Chen2024	2017	Changsha, Hunan
SRR23103905	mel66	https://doi.org/10.1126/sciadv.adh3425	PRJNA924910	Chen2024	2017	Changsha, Hunan
SRR23103906	mel65	https://doi.org/10.1126/sciadv.adh3425	PRJNA924909	Chen2024	2017	Changsha, Hunan
SRR23103907	mel64	https://doi.org/10.1126/sciadv.adh3425	PRJNA924908	Chen2024	2017	Changsha, Hunan
SRR23103909	mel63	https://doi.org/10.1126/sciadv.adh3425	PRJNA924907	Chen2024	2017	Erdaobaihezhen, Jilin
SRR23103910	mel62	https://doi.org/10.1126/sciadv.adh3425	PRJNA924906	Chen2024	2017	Erdaobaihezhen, Jilin
SRR23103912	mel60	https://doi.org/10.1126/sciadv.adh3425	PRJNA924904	Chen2024	2017	Erdaobaihezhen, Jilin
SRR23103913	mel108	https://doi.org/10.1126/sciadv.adh3425	PRJNA924952	Chen2024	2017	Baotou, Inner Mongolia
SRR23103914	mel215	https://doi.org/10.1126/sciadv.adh3425	PRJNA925056	Chen2024	2017	Lhasa, Tibet
SRR23103915	mel214	https://doi.org/10.1126/sciadv.adh3425	PRJNA925055	Chen2024	2017	Lhasa, Tibet
SRR23103916	mel213	https://doi.org/10.1126/sciadv.adh3425	PRJNA925054	Chen2024	2017	Lhasa, Tibet
SRR23103917	mel212	https://doi.org/10.1126/sciadv.adh3425	PRJNA925053	Chen2024	2017	Lhasa, Tibet
SRR23103918	mel211	https://doi.org/10.1126/sciadv.adh3425	PRJNA925052	Chen2024	2017	Lhasa, Tibet
SRR23103920	mel21	https://doi.org/10.1126/sciadv.adh3425	PRJNA924865	Chen2024	2017	Linhe, Bayannur, Inner Mongolia
SRR23103921	mel209	https://doi.org/10.1126/sciadv.adh3425	PRJNA925050	Chen2024	2017	Lhasa, Tibet
SRR23103922	mel208	https://doi.org/10.1126/sciadv.adh3425	PRJNA925049	Chen2024	2017	Lhasa, Tibet
SRR23103923	mel207	https://doi.org/10.1126/sciadv.adh3425	PRJNA925048	Chen2024	2017	Lhasa, Tibet
SRR23103924	mel107	https://doi.org/10.1126/sciadv.adh3425	PRJNA924951	Chen2024	2017	Baotou, Inner Mongolia
SRR23103925	mel206	https://doi.org/10.1126/sciadv.adh3425	PRJNA925047	Chen2024	2017	Lhasa, Tibet
SRR23103927	mel204	https://doi.org/10.1126/sciadv.adh3425	PRJNA925045	Chen2024	2017	Lhasa, Tibet
SRR23103928	mel203	https://doi.org/10.1126/sciadv.adh3425	PRJNA925044	Chen2024	2017	Lhasa, Tibet
SRR23103929	mel202	https://doi.org/10.1126/sciadv.adh3425	PRJNA925043	Chen2024	2017	Lhasa, Tibet
SRR23103930	mel201	https://doi.org/10.1126/sciadv.adh3425	PRJNA925042	Chen2024	2017	Dalian, Liaoning
SRR23103931	mel200	https://doi.org/10.1126/sciadv.adh3425	PRJNA925041	Chen2024	2017	Dalian, Liaoning
SRR23103932	mel20	https://doi.org/10.1126/sciadv.adh3425	PRJNA924864	Chen2024	2017	Dandong, Liaoning
SRR23103933	mel2	https://doi.org/10.1126/sciadv.adh3425	PRJNA924846	Chen2024	2017	Hohhot, Inner Mongolia
SRR23103934	mel199	https://doi.org/10.1126/sciadv.adh3425	PRJNA925040	Chen2024	2017	Dalian, Liaoning
SRR23103935	mel106	https://doi.org/10.1126/sciadv.adh3425	PRJNA924950	Chen2024	2017	Baotou, Inner Mongolia
SRR23103936	mel198	https://doi.org/10.1126/sciadv.adh3425	PRJNA925039	Chen2024	2017	Dalian, Liaoning
SRR23103937	mel197	https://doi.org/10.1126/sciadv.adh3425	PRJNA925038	Chen2024	2017	Dalian, Liaoning
SRR23103938	mel196	https://doi.org/10.1126/sciadv.adh3425	PRJNA925037	Chen2024	2017	Rizhao, Shandong
SRR23103939	mel195	https://doi.org/10.1126/sciadv.adh3425	PRJNA925036	Chen2024	2017	Rizhao, Shandong
SRR23103940	mel194	https://doi.org/10.1126/sciadv.adh3425	PRJNA925035	Chen2024	2017	Rizhao, Shandong
SRR23103941	mel193	https://doi.org/10.1126/sciadv.adh3425	PRJNA925034	Chen2024	2017	Rizhao, Shandong
SRR23103942	mel192	https://doi.org/10.1126/sciadv.adh3425	PRJNA925033	Chen2024	2017	Rizhao, Shandong
SRR23103943	mel191	https://doi.org/10.1126/sciadv.adh3425	PRJNA925032	Chen2024	2017	Lanzhou, Gansu
SRR23103944	mel190	https://doi.org/10.1126/sciadv.adh3425	PRJNA925031	Chen2024	2017	Lanzhou, Gansu
SRR23103945	mel102	https://doi.org/10.1126/sciadv.adh3425	PRJNA924946	Chen2024	2017	Weinan, Shaanxi
SRR23103946	mel161	https://doi.org/10.1126/sciadv.adh3425	PRJNA925002	Chen2024	2017	Shihezi, Xinjiang
SRR23103947	mel160	https://doi.org/10.1126/sciadv.adh3425	PRJNA925001	Chen2024	2017	Shihezi, Xinjiang
SRR23103948	mel16	https://doi.org/10.1126/sciadv.adh3425	PRJNA924860	Chen2024	2017	Dandong, Liaoning
SRR23103949	mel159	https://doi.org/10.1126/sciadv.adh3425	PRJNA925000	Chen2024	2017	Shihezi, Xinjiang
SRR23103950	mel158	https://doi.org/10.1126/sciadv.adh3425	PRJNA924999	Chen2024	2017	Yinchuan, Ningxia
SRR23103951	mel157	https://doi.org/10.1126/sciadv.adh3425	PRJNA924998	Chen2024	2017	Yinchuan, Ningxia
SRR23103952	mel156	https://doi.org/10.1126/sciadv.adh3425	PRJNA924997	Chen2024	2017	Yinchuan, Ningxia
SRR23103954	mel154	https://doi.org/10.1126/sciadv.adh3425	PRJNA924995	Chen2024	2017	Yinchuan, Ningxia
SRR23103955	mel153	https://doi.org/10.1126/sciadv.adh3425	PRJNA924994	Chen2024	2017	Saybag District, Urumqi, Xinjiang
SRR23103956	mel101	https://doi.org/10.1126/sciadv.adh3425	PRJNA924945	Chen2024	2017	Weinan, Shaanxi
SRR23103957	mel152	https://doi.org/10.1126/sciadv.adh3425	PRJNA924993	Chen2024	2017	Saybag District, Urumqi, Xinjiang
SRR23103958	mel151	https://doi.org/10.1126/sciadv.adh3425	PRJNA924992	Chen2024	2017	Saybag District, Urumqi, Xinjiang
SRR23103960	mel15	https://doi.org/10.1126/sciadv.adh3425	PRJNA924859	Chen2024	2017	Duolun County, Inner Mongolia
SRR23103961	mel149	https://doi.org/10.1126/sciadv.adh3425	PRJNA924990	Chen2024	2017	Saybag District, Urumqi, Xinjiang
SRR23103962	mel148	https://doi.org/10.1126/sciadv.adh3425	PRJNA924989	Chen2024	2017	Hami, Xinjiang
SRR23103963	mel147	https://doi.org/10.1126/sciadv.adh3425	PRJNA924988	Chen2024	2017	Hami, Xinjiang
SRR23103965	mel145	https://doi.org/10.1126/sciadv.adh3425	PRJNA924986	Chen2024	2017	Hami, Xinjiang
SRR23103966	mel144	https://doi.org/10.1126/sciadv.adh3425	PRJNA924985	Chen2024	2017	Hami, Xinjiang
SRR23103967	mel100	https://doi.org/10.1126/sciadv.adh3425	PRJNA924944	Chen2024	2017	Weinan, Shaanxi
SRR23103968	mel143	https://doi.org/10.1126/sciadv.adh3425	PRJNA924984	Chen2024	2017	Beijing
SRR23103969	mel142	https://doi.org/10.1126/sciadv.adh3425	PRJNA924983	Chen2024	2017	Beijing
SRR23103970	mel140	https://doi.org/10.1126/sciadv.adh3425	PRJNA924982	Chen2024	2017	Beijing
SRR23103973	mel137	https://doi.org/10.1126/sciadv.adh3425	PRJNA924980	Chen2024	2017	Guide County, Qinghai
SRR23103974	mel136	https://doi.org/10.1126/sciadv.adh3425	PRJNA924979	Chen2024	2017	Guide County, Qinghai
SRR23103975	mel135	https://doi.org/10.1126/sciadv.adh3425	PRJNA924978	Chen2024	2017	Guide County, Qinghai
SRR23103976	mel134	https://doi.org/10.1126/sciadv.adh3425	PRJNA924977	Chen2024	2017	Guide County, Qinghai
SRR23103977	mel19	https://doi.org/10.1126/sciadv.adh3425	PRJNA924863	Chen2024	2017	Dandong, Liaoning
SRR23103978	mel105	https://doi.org/10.1126/sciadv.adh3425	PRJNA924949	Chen2024	2017	Baotou, Inner Mongolia
SRR23103979	HLE8	https://doi.org/10.1126/sciadv.adh3425	PRJNA925134	Chen2024	2017	Hailar, Inner Mongolia
SRR23103980	BJC5	https://doi.org/10.1126/sciadv.adh3425	PRJNA925133	Chen2024	2017	Mohe, Heilongjiang
SRR23103981	mel33	https://doi.org/10.1126/sciadv.adh3425	PRJNA924877	Chen2024	2017	Wuhai, Inner Mongolia
SRR23103983	mel31	https://doi.org/10.1126/sciadv.adh3425	PRJNA924875	Chen2024	2017	Wuhai, Inner Mongolia
SRR23103984	mel30	https://doi.org/10.1126/sciadv.adh3425	PRJNA924874	Chen2024	2017	Suzhou, Jiangsu
SRR23103985	mel3	https://doi.org/10.1126/sciadv.adh3425	PRJNA924847	Chen2024	2017	Hohhot, Inner Mongolia
SRR23103986	mel292	https://doi.org/10.1126/sciadv.adh3425	PRJNA925130	Chen2024	2020	Guilin, Guangxi
SRR23103987	mel291	https://doi.org/10.1126/sciadv.adh3425	PRJNA925129	Chen2024	2020	Nanning, Guangxi
SRR23103988	mel116	https://doi.org/10.1126/sciadv.adh3425	PRJNA924959	Chen2024	2017	Jiayuguan, Gansu
SRR23103989	mel290	https://doi.org/10.1126/sciadv.adh3425	PRJNA925128	Chen2024	2020	Nanning, Guangxi
SRR23103990	mel29	https://doi.org/10.1126/sciadv.adh3425	PRJNA924873	Chen2024	2017	Suzhou, Jiangsu
SRR23103991	mel289	https://doi.org/10.1126/sciadv.adh3425	PRJNA925127	Chen2024	2020	Nanning, Guangxi
SRR23103992	mel288	https://doi.org/10.1126/sciadv.adh3425	PRJNA925126	Chen2024	2020	Changsha, Hunan
SRR23103993	mel287	https://doi.org/10.1126/sciadv.adh3425	PRJNA925125	Chen2024	2020	Changsha, Hunan
SRR23103994	mel286	https://doi.org/10.1126/sciadv.adh3425	PRJNA925124	Chen2024	2020	Changsha, Hunan
SRR23103995	mel285	https://doi.org/10.1126/sciadv.adh3425	PRJNA925123	Chen2024	2020	Changsha, Hunan
SRR23103996	mel283	https://doi.org/10.1126/sciadv.adh3425	PRJNA925122	Chen2024	2020	Bijie, Guizhou
SRR23103997	mel282	https://doi.org/10.1126/sciadv.adh3425	PRJNA925121	Chen2024	2020	Bijie, Guizhou
SRR23103998	mel281	https://doi.org/10.1126/sciadv.adh3425	PRJNA925120	Chen2024	2020	Bijie, Guizhou
SRR23103999	mel115	https://doi.org/10.1126/sciadv.adh3425	PRJNA924958	Chen2024	2017	Jiayuguan, Gansu
SRR23104001	mel28	https://doi.org/10.1126/sciadv.adh3425	PRJNA924872	Chen2024	2017	Suzhou, Jiangsu
SRR23104002	mel279	https://doi.org/10.1126/sciadv.adh3425	PRJNA925119	Chen2024	2020	Guilin, Guangxi
SRR23104003	mel278	https://doi.org/10.1126/sciadv.adh3425	PRJNA925118	Chen2024	2020	Suining, Sichuan
SRR23104004	mel277	https://doi.org/10.1126/sciadv.adh3425	PRJNA925117	Chen2024	2020	Chengdu, Sichuan
SRR23104005	mel276	https://doi.org/10.1126/sciadv.adh3425	PRJNA925116	Chen2024	2020	Chengdu, Sichuan
SRR23104006	mel275	https://doi.org/10.1126/sciadv.adh3425	PRJNA925115	Chen2024	2020	Chengdu, Sichuan
SRR23104007	mel273	https://doi.org/10.1126/sciadv.adh3425	PRJNA925114	Chen2024	2020	Leshan, Sichuan
SRR23104008	mel272	https://doi.org/10.1126/sciadv.adh3425	PRJNA925113	Chen2024	2020	Mile City, Yunnan
SRR23104009	mel271	https://doi.org/10.1126/sciadv.adh3425	PRJNA925112	Chen2024	2020	Mile City, Yunnan
SRR23104010	mel270	https://doi.org/10.1126/sciadv.adh3425	PRJNA925111	Chen2024	2020	Changsha, Hunan
SRR23104011	mel114	https://doi.org/10.1126/sciadv.adh3425	PRJNA924957	Chen2024	2017	Jiayuguan, Gansu
SRR23104012	mel27	https://doi.org/10.1126/sciadv.adh3425	PRJNA924871	Chen2024	2017	Suzhou, Jiangsu
SRR23104013	mel242	https://doi.org/10.1126/sciadv.adh3425	PRJNA925083	Chen2024	2017	Lhasa, Tibet
SRR23104014	mel241	https://doi.org/10.1126/sciadv.adh3425	PRJNA925082	Chen2024	2017	Lhasa, Tibet
SRR23104016	mel24	https://doi.org/10.1126/sciadv.adh3425	PRJNA924868	Chen2024	2017	Linhe, Bayannur, Inner Mongolia
SRR23104017	mel239	https://doi.org/10.1126/sciadv.adh3425	PRJNA925080	Chen2024	2017	Lhasa, Tibet
SRR23104018	mel238	https://doi.org/10.1126/sciadv.adh3425	PRJNA925079	Chen2024	2017	Lhasa, Tibet
SRR23104020	mel236	https://doi.org/10.1126/sciadv.adh3425	PRJNA925077	Chen2024	2017	Lhasa, Tibet
SRR23104021	mel235	https://doi.org/10.1126/sciadv.adh3425	PRJNA925076	Chen2024	2017	Lhasa, Tibet
SRR23104023	mel11	https://doi.org/10.1126/sciadv.adh3425	PRJNA924855	Chen2024	2017	Duolun County, Inner Mongolia
SRR23104024	mel233	https://doi.org/10.1126/sciadv.adh3425	PRJNA925074	Chen2024	2017	Lhasa, Tibet
SRR23104025	mel232	https://doi.org/10.1126/sciadv.adh3425	PRJNA925073	Chen2024	2017	Lhasa, Tibet
SRR23104026	mel231	https://doi.org/10.1126/sciadv.adh3425	PRJNA925072	Chen2024	2017	Lhasa, Tibet
SRR23104027	mel230	https://doi.org/10.1126/sciadv.adh3425	PRJNA925071	Chen2024	2017	Lhasa, Tibet
SRR23104028	mel23	https://doi.org/10.1126/sciadv.adh3425	PRJNA924867	Chen2024	2017	Linhe, Bayannur, Inner Mongolia
SRR23104029	mel229	https://doi.org/10.1126/sciadv.adh3425	PRJNA925070	Chen2024	2017	Lhasa, Tibet
SRR23104030	mel228	https://doi.org/10.1126/sciadv.adh3425	PRJNA925069	Chen2024	2017	Lhasa, Tibet
SRR23104031	mel227	https://doi.org/10.1126/sciadv.adh3425	PRJNA925068	Chen2024	2017	Lhasa, Tibet
SRR23104032	mel226	https://doi.org/10.1126/sciadv.adh3425	PRJNA925067	Chen2024	2017	Lhasa, Tibet
SRR23104033	mel225	https://doi.org/10.1126/sciadv.adh3425	PRJNA925066	Chen2024	2017	Lhasa, Tibet
SRR23104034	mel109	https://doi.org/10.1126/sciadv.adh3425	PRJNA924953	Chen2024	2017	Jinan, Shandong
SRR23104035	mel224	https://doi.org/10.1126/sciadv.adh3425	PRJNA925065	Chen2024	2017	Lhasa, Tibet
SRR23104036	mel223	https://doi.org/10.1126/sciadv.adh3425	PRJNA925064	Chen2024	2017	Lhasa, Tibet
SRR23104038	mel221	https://doi.org/10.1126/sciadv.adh3425	PRJNA925062	Chen2024	2017	Lhasa, Tibet
SRR23104039	mel220	https://doi.org/10.1126/sciadv.adh3425	PRJNA925061	Chen2024	2017	Lhasa, Tibet
SRR23104040	mel22	https://doi.org/10.1126/sciadv.adh3425	PRJNA924866	Chen2024	2017	Linhe, Bayannur, Inner Mongolia
SRR23104041	mel219	https://doi.org/10.1126/sciadv.adh3425	PRJNA925060	Chen2024	2017	Lhasa, Tibet
SRR23104042	mel218	https://doi.org/10.1126/sciadv.adh3425	PRJNA925059	Chen2024	2017	Lhasa, Tibet
SRR23104043	mel217	https://doi.org/10.1126/sciadv.adh3425	PRJNA925058	Chen2024	2017	Lhasa, Tibet
SRR23104044	mel216	https://doi.org/10.1126/sciadv.adh3425	PRJNA925057	Chen2024	2017	Lhasa, Tibet
SRR306609	UM37_1-HE	https://doi.org/10.1371/journal.pgen.1003080	PRJNA30085	Pool2012	2010	Uganda
SRR306611	UM118_1-HE	https://doi.org/10.1371/journal.pgen.1003080	PRJNA30085	Pool2012	2010	Uganda
SRR306612	UM526_1-HE	https://doi.org/10.1371/journal.pgen.1003080	PRJNA30085	Pool2012	2010	Uganda
SRR306614	SP254_1-HE	https://doi.org/10.1371/journal.pgen.1003080	PRJNA30085	Pool2012	2010	South Africa
SRR306616	ZL130_1-HE	https://doi.org/10.1371/journal.pgen.1003080	PRJNA30085	Pool2012	2010	Zambia
SRR306618	ZO12_1-HE	https://doi.org/10.1371/journal.pgen.1003080	PRJNA30085	Pool2012	2010	Zambia
SRR306619	RG18N_1-HE	https://doi.org/10.1371/journal.pgen.1003080	PRJNA30085	Pool2012	2008	Rwanda
SRR306621	RG8_1-HE	https://doi.org/10.1371/journal.pgen.1003080	PRJNA30085	Pool2012	2008	Rwanda
SRR306622	RG37N_1-HE	https://doi.org/10.1371/journal.pgen.1003080	PRJNA30085	Pool2012	2008	Rwanda
SRR306623	SP173_1-HE	https://doi.org/10.1371/journal.pgen.1003080	PRJNA30085	Pool2012	2010	South Africa
SRR306624	RG6N_1-HE	https://doi.org/10.1371/journal.pgen.1003080	PRJNA30085	Pool2012	2008	Rwanda
SRR306629	RG4N_1-HE	https://doi.org/10.1371/journal.pgen.1003080	PRJNA30085	Pool2012	2008	Rwanda
SRR306630	RG39_1-HE	https://doi.org/10.1371/journal.pgen.1003080	PRJNA30085	Pool2012	2008	Rwanda
SRR306631	SP235_1-HE	https://doi.org/10.1371/journal.pgen.1003080	PRJNA30085	Pool2012	2010	South Africa
SRR306632	SP188_1-HE	https://doi.org/10.1371/journal.pgen.1003080	PRJNA30085	Pool2012	2010	South Africa
SRR306633	CO9N_1-HE	https://doi.org/10.1371/journal.pgen.1003080	PRJNA30085	Pool2012	2004	Cameroon
SRR306634	RG13N_1-HE	https://doi.org/10.1371/journal.pgen.1003080	PRJNA30085	Pool2012	2008	Rwanda
SRR900425	ZS5_1-HE	https://doi.org/10.1371/journal.pgen.1003080	PRJNA30085	Pool2012	1990	Zimbabwe
