# Supplementary material for: On the origin of the P-element invasion in Drosophila simulans
Source: Mob DNA. 2025 Feb 26;16:7. doi: 10.1186/s13100-025-00345-0 (PMC11863927; doi:10.1186/s13100-025-00345-0)
Supplement: Supplementary file 1 — Supplementary Material 1. [file 13100_2025_345_MOESM1_ESM.zip › SData_4_Dsim_samples.txt]

sample_id	strain	publication	study	study_id	year	location
ERR694694	basepop	https://doi.org/10.1073/pnas.1500758112	PRJEB7936	Kofler2015	2010	Florida, USA
ERR694695	c116	https://doi.org/10.1073/pnas.1500758112	PRJEB7936	Kofler2015	2010	Florida, USA
ERR694697	c211	https://doi.org/10.1073/pnas.1500758112	PRJEB7936	Kofler2015	2010	Florida, USA
ERR9436064	dsim_25_F0	https://www.genome.org/cgi/doi/10.1101/gr.277383.122	PRJEB51956	McNeil2023	2020	Spain
ERR9439680	dsim_28_F0	https://www.genome.org/cgi/doi/10.1101/gr.277383.122	PRJEB51956	McNeil2023	2020	Spain
ERR9452532	dsim_26_F0	https://www.genome.org/cgi/doi/10.1101/gr.277383.122	PRJEB51956	McNeil2023	2020	Spain
ERR9452541	dsim_27_F0	https://www.genome.org/cgi/doi/10.1101/gr.277383.122	PRJEB51956	McNeil2023	2020	Spain
ERR9452754	dsim_31_F0	https://www.genome.org/cgi/doi/10.1101/gr.277383.122	PRJEB51956	McNeil2023	2020	Spain
ERR9453536	dsim_29_F0	https://www.genome.org/cgi/doi/10.1101/gr.277383.122	PRJEB51956	McNeil2023	2020	Spain
SRR11456750	18KARI10	https://doi.org/10.1093/gbe/evaa084	PRJNA622255	Serrato-Capuchina2020	2018	Kenya
SRR11456751	18KARI09	https://doi.org/10.1093/gbe/evaa084	PRJNA622255	Serrato-Capuchina2020	2018	Kenya
SRR11456752	18KARI06	https://doi.org/10.1093/gbe/evaa084	PRJNA622255	Serrato-Capuchina2020	2018	Kenya
SRR11456753	18KARI05	https://doi.org/10.1093/gbe/evaa084	PRJNA622255	Serrato-Capuchina2020	2018	Kenya
SRR11456760	18KARI04	https://doi.org/10.1093/gbe/evaa084	PRJNA622255	Serrato-Capuchina2020	2018	Kenya
SRR11456771	18KARI03	https://doi.org/10.1093/gbe/evaa084	PRJNA622255	Serrato-Capuchina2020	2018	Kenya
SRR11456778	KARI25	https://doi.org/10.1093/gbe/evaa084	PRJNA622255	Serrato-Capuchina2020	2018	Kenya
SRR11456787	18NANY04	https://doi.org/10.1093/gbe/evaa084	PRJNA622255	Serrato-Capuchina2020	2018	Senegal
SRR11456788	18MU05	https://doi.org/10.1093/gbe/evaa084	PRJNA622255	Serrato-Capuchina2020	2018	Senegal
SRR11456789	18MU04	https://doi.org/10.1093/gbe/evaa084	PRJNA622255	Serrato-Capuchina2020	2018	Senegal
SRR11456790	18MPALA13	https://doi.org/10.1093/gbe/evaa084	PRJNA622255	Serrato-Capuchina2020	2018	Kenya
SRR11456791	18MPALA12	https://doi.org/10.1093/gbe/evaa084	PRJNA622255	Serrato-Capuchina2020	2018	Kenya
SRR11456792	18MPALA11	https://doi.org/10.1093/gbe/evaa084	PRJNA622255	Serrato-Capuchina2020	2018	Kenya
SRR11456793	18CHAALES15	https://doi.org/10.1093/gbe/evaa084	PRJNA622255	Serrato-Capuchina2020	2018	Kenya
SRR11456794	18MPALA09	https://doi.org/10.1093/gbe/evaa084	PRJNA622255	Serrato-Capuchina2020	2018	Kenya
SRR11456796	18MPALA05	https://doi.org/10.1093/gbe/evaa084	PRJNA622255	Serrato-Capuchina2020	2018	Kenya
SRR11456797	18MPALA03	https://doi.org/10.1093/gbe/evaa084	PRJNA622255	Serrato-Capuchina2020	2018	Kenya
SRR11456799	18MPALA02B	https://doi.org/10.1093/gbe/evaa084	PRJNA622255	Serrato-Capuchina2020	2018	Kenya
SRR11456800	18MPALA02	https://doi.org/10.1093/gbe/evaa084	PRJNA622255	Serrato-Capuchina2020	2018	Kenya
SRR11456801	18KARITANA20	https://doi.org/10.1093/gbe/evaa084	PRJNA622255	Serrato-Capuchina2020	2018	Kenya
SRR11456802	18KARI37	https://doi.org/10.1093/gbe/evaa084	PRJNA622255	Serrato-Capuchina2020	2018	Kenya
SRR11456803	18KARI26	https://doi.org/10.1093/gbe/evaa084	PRJNA622255	Serrato-Capuchina2020	2018	Kenya
SRR3084252	FL(US)	https://doi.org/10.1534/genetics.115.185496	PRJNA307610	Sedghifar2016	2011	Florida, USA
SRR3091579	TAS(AU)	https://doi.org/10.1534/genetics.115.185496	PRJNA307610	Sedghifar2016	2004	Tasmania, Australia
SRR3091605	QLD(AU)	https://doi.org/10.1534/genetics.115.185496	PRJNA307610	Sedghifar2016	2004	Australia
SRR3091655	RI(US)	https://doi.org/10.1534/genetics.115.185496	PRJNA307610	Sedghifar2016	2011	Rhode Island, USA
SRR3585440	SZ45	https://doi.org/10.1002/ece3.6134	PRJNA318623	Signor2020	2012	California, USA
SRR3585779	SZ232	https://doi.org/10.1002/ece3.6134	PRJNA318623	Signor2020	2012	California, USA
